# Supplementary material for: Development of simultaneous interaction prediction approach (SiPA) for the expansion of interaction network of traditional Chinese medicine
Source: Chin Med. 2020 Aug 26;15:90. doi: 10.1186/s13020-020-00369-z (PMC7448979; doi:10.1186/s13020-020-00369-z)
Supplement: Supplementary file 1 — Additional file 1: Table S1. Compounds in compound Salvia miltiorrhiza. [file 13020_2020_369_MOESM1_ESM.xls]

## Sheet: Sheet1
ID	Compounds
C1	2-Nonenal
C2	2α-Hydroxy Ursolic Acid
C3	3,4-Dihydroxybenzaldehyde
C4	Acetic Acid
C5	Acetophenone
C6	Aspartate
C7	Baicalin
C8	Borneol
C9	Caprylic Acid
C10	Cryptotanshinone
C11	Cyclododecanone
C12	Danshengsu
C13	Dihydrotanshinone I
C14	Arginine
C15	Ethyl Palmitate
C16	Ferruginol
C17	Gensenoside- Rb1
C18	Ginsenoside- Rg1
C19	Glutamic Acid
C20	Heptadecane
C21	Heptanoic Acid
C22	Hexadecane
C23	Isoferulic Acid
C24	Isoimperatorin
C25	Isotanshinone I
C26	Leucine
C27	Lysine
C28	Methyl Palmitate
C29	Notoginsenoside- R1
C30	Notoginsenoside- R4
C31	Oleanolic Acid
C32	Pelargonic Acid
C33	Pentadecane
C34	Protocatechuic Aldehyde
C35	Quercetin
C36	Rosmarinic Acid
C37	Salvianolic Acid B
C38	Succinic Acid
C39	Tanshinone I
C40	Tanshinone IIA
C41	Tetradecane
C42	Tridecene
C43	Ursolic Acid
C44	α,α-Dimethylbenzenemethanol
C45	α-Cedrene
C46	β-Caryophyllene
C47	β-Sitosterol
C48	δ-Cadinene
C49	2,6-Di-Tert-Butyl-4-Methylphenol
C50	Alexandrin
C51	Cuparene
C52	Cyperene
C53	Dencichine
C54	D-Glucose
C55	Dicapryl Phthalate
C56	Docosane
C57	Eleutheroside A
C58	Ethyl Octadecadienoate
C59	Ginsenoside- Rh1
C60	Gypenoside Ⅷ
C61	Gypenoside III
C62	Gypenoside XVII
C63	Miltipolone
C64	Non-3-En-2-One
C65	Salvilenone
C66	Salviolone
C67	Stigmasterol
C68	Tanshinaldehyde
C69	Tanshinone IIB
C70	Tigogenin
C71	α-Gurjunene
C72	α-Muurolene
C73	β-Cubebene
C74	γ-Cadinene
C75	Dehydromiltirone
C76	Dehydrotanshinone IIA
C77	2,2,2-Triethoxyethanol
C78	Arabinogalactan
C79	Caryophellene
C80	Cryptoacetalide
C81	Deoxyneocryptotanshinone
C82	Diisooctyl Phthalate
C83	Ditertbutyl Phthalate
C84	Eicosane
C85	Epicryptoacetalide
C86	Formyltanshinone
C87	Glucuronic Acid
C88	Heneicosane
C89	Isoallylbenzene
C90	Isocryptotanshinone
C91	Isotanshinone II
C92	Isotanshinone IIB
C93	Lithospermic Acid B
C94	Methyl Heptadecadienoate
C95	Methyl Octadecadienoate
C96	Methyl Rosmarinate
C97	Methyl Tanshinonate
C98	Methylenetanshiquinone
C99	Miltiodiol
C100	Miltirone
C101	Neocryptotanshinone
C102	Nonadecane
C103	Nortanshinone
C104	Notoginsenoside- R2
C105	Notoginsenoside- R6
C106	Octadecane
C107	Panaxytriol
C108	Salvianolic Acid A
C109	Salvianolic Acid C
C110	Salvianolic Acid D
C111	Salvianolic Acid E
C112	Salvianolic Acid G
C113	Salvinone
C114	Salviol
C115	Sucrose
C116	Sugiol
C117	Tanshindiol A
C118	Tanshindiol B
C119	Tanshindiol C
C120	Tanshinlactone
C121	Tricosane
C122	Xylose
C123	Ziganein
C124	α-Bulnesene
C125	α-Copaene
C126	α-Elemene
C127	α-Guaiene
C128	β-Bulnesene
C129	β-Elemene
C130	β-Guaiene
C131	γ-Elemene
C132	γ-Muurolene
C133	1,1,5,5-Tetramethyl-4-Methano-2,3,4,6,7,10-Hexahydronaphthalene
C134	1,10-Dimethoxy-2-One-7-Acetylenedecahydronaphthalene
C135	1,2,15,16-Tetrahydrotanshiquinone
C136	1,2,5,6-Tetrahydrotanshinone I
C137	1,2-Dehydromiltirone
C138	1,2-Dihydrotanshinquinone
C139	1,9,9-Trimethyl-4,7-Dimethano-2,3,5,6,7,8-Hexahydroazulene
C140	1-Ketoisocryptotanshinone
C141	1-Methoxyethyl Benzene
C142	1-Methyl-4-Dioximethylthino-Bicyclo[2.2.2]Octane
C143	1-Methyl-4-Isoallyl-Cyclohexane
C144	2,8-Dimethyl-5-Acetyl-Bicyclo[5.3.0]Deca-1,8-Diene
C145	20-Gluco-Ginsenoside Rf
C146	2-Isopropyl-8-Methylphenanthrene-3,4-Dione
C147	2α,3α,19-Trihydroxy Urs-12-En-28-Oic Acid
C148	2α,3α,24-Trihydroxy Urs-12-En-28-Oic Acid
C149	2α,3α-DihydroxyUrs-12-En-28-OicAcid
C150	2α,3β,19-TrihydroxyUrs-12-En-28-OicAcid
C151	2α,3β,24-Trihydroxy Urs-12-En-28-Oic Acid
C152	2α,3β-Dihydroxyurs-12-En-28-Oic Acid
C153	3-O-Acetyloleanolic Acid
C154	3α-Hydroxytanshinone IIA
C155	4-Methylenemiltirone
C156	2-(4-Hydroxy-3-methoxyphenyl)-5-(3-hydroxypropyl)-7-methoxy-1-benzofuran-3-carbaldehyde
C157	7β-Hydroxy-8,13-Abietadiene-11,12-Dione
C158	Di-20(22)-Ene-3β,12β,25-Triol-6-O-β-D-Glucopyranoside
C159	DanShenSpiroketalLactone
C160	1-danshenspiroketallactone
C161	DanshenxinkunA
C162	Danshenxinkun B
C163	Danshenxinkun C
C164	Danshenxinkun D
C165	Dihydroisotanshinone I
C166	Dihydrotanshinlactone
C167	Dimethyl Lithospermate
C168	Ethyl Lithospermate
C169	2-O-(6-Deoxy-α-L-mannopyranosyl)-(3β,6α,12beta)-20-(β-D-glucopyranosyloxy)-3,12-dihydroxydammar-24-en-6-yl-β-D-glucopyranoside
C170	(3β,6α,12β)-3,12,20-trihydroxydammar-24-en-6-yl 2-O-(6-deoxy-α-L-mannopyranosyl)-β-D-glucopyranoside
C171	Hydroxytanshinone IIA
C172	Methylenedihydrotanshinone
C173	Miltionone I
C174	Miltionone II
C175	Monomethyl Lithospermate
C176	Notoginsenoside- R3
C177	Notoginsenoside- R7
C178	Octadecadienoic Acid
C179	Paramiltioic Acid
C180	Prgewaquinone A
C181	Prgewaquinone B
C182	Przewalskenic Acid A
C183	Norsalvioxide
C184	Przewalskinone
C185	Przewanoic Acid A
C186	Przewanoic Acid B
C187	Salvianic Acid C
C188	Sanchian- A
C189	α-Cyperene
C190	β-N-Oxalo-α,β-Diaminopropionic Acid
C191	β-Sitosterol-3-O-β-D-Glucopyranosid
C192	β-Sitosterol-4-O-β-D-Glucopyranosid
