# Supplementary material for: Development of simultaneous interaction prediction approach (SiPA) for the expansion of interaction network of traditional Chinese medicine
Source: Chin Med. 2020 Aug 26;15:90. doi: 10.1186/s13020-020-00369-z (PMC7448979; doi:10.1186/s13020-020-00369-z)
Supplement: Supplementary file 2 — Additional file 2: Table S2. Targets (Proteins) related to compound Salvia miltiorrhiza. [file 13020_2020_369_MOESM2_ESM.xls]

## Sheet: Sheet1
ID	UniProtKB_ Entry ID
T1	Q3KRI4
T2	P04114
T3	H0YDH8
T4	Q14654
T5	L0L5E6
T6	Q13965
T7	P16581
T8	K7R989
T9	P06213-2
T10	P35568
T11	B4DNV3
T12	P29474
T13	E7EUD1
T14	A0FIK7
T15	B7Z596
T16	P68402
T17	Q13093
T18	Q96LD8
T19	Q8NCG7
T20	A0A0F7CTC2
T21	Q96KQ7
T22	Q92830
T23	P10636
T24	P13569
T25	Q00987-2
T26	O15151
T27	Q32Q25
T28	P11473
T29	P11940
T30	Q15056
T31	P49327
T32	O75030
T33	P15428
T34	P30838
T35	P55211
T36	H9G0F5
T37	Q9BYT3
T38	P04797
T39	Q9UIF8
T40	O75417
T41	Q99487
T42	O95372
T43	P06746
T44	P26358-2
T45	A2NXK3
T46	Q9ULH1
T47	P11308
T48	Q12809
T49	Q04637-4
T50	Q03431
T51	O15118
T52	Q15102
T53	P29350
T54	O14763
T55	Q16236-2
T56	Q04206
T57	Q9UPR0
T58	O43613
T59	Q8TCT1
T60	Q96P20
T61	Q9UM07
T62	Q92698
T63	Q9Y5X4
T64	B5B0C6
T65	Q9NR96
T66	P10828
T67	O75604
T68	P83916
T69	Q99700
T70	H2PYQ3
T71	O15492
T72	Q2TB90
T73	P42568
T74	A0A3B3ISG5
T75	P18054
T76	Q9UNA4
T77	Q4J6C6
T78	P19429
T79	U6D8J4
T80	P25098
T81	Q9NZJ5
T82	P09923
T83	Q13887
T84	Q9BQF6
T85	Q13625
T86	A0A024RC70
T87	P48145
T88	D4A5W3
T89	Q9NZ20
T90	Q6P9P2
T91	O60674
T92	P32245
T93	H9EXA2
T94	O94782
T95	P16473
T96	P35372
T97	Q9Y468-1
T98	P05186
T99	Q00G26
T100	Q96QE3
T101	Q15139
T102	Q96T88
T103	P14598
T104	P55072
T105	P30989
T106	P43351
T107	O96028
T108	P42858
T109	P54829
T110	P48735
T111	Q5I6F9
T112	P35462
T113	P49795
T114	P49798
T115	Q9HBX9
T116	Q9NVV0
T117	P07900
T118	K7D0E2
T119	P57771
T120	Q8NER1
T121	F6XYS2
T122	Q13315
T123	O94925
T124	Q13671
T125	P13612
T126	P28482
T127	P41143
T128	Q9HD26-2
T129	Q9UNQ0
T130	P00519
T131	P41562
T132	Q9HCD5
T133	P62136-3
T134	Q03164-2
T135	A0A024RAE4
T136	Q503H4
T137	P07711
T138	O00206
T139	P55789
T140	O95180
T141	P08173
T142	P49840
T143	Q06609
T144	O75874
T145	P45379-3
T146	Q00535
T147	O95461
T148	P26447
T149	Q9Y4P1
T150	P31323
T151	P07527
T152	P22694-3
T153	Q6W5P4
T154	Q14145
T155	P27361
T156	P08183
T157	Q9NR56
T158	Q15149
T159	Q99814
T160	P41145
T161	Q99500
T162	Q13324
T163	Q6P9H1
T164	Q8WYR3
T165	Q92905
T166	P11229
T167	P53041
T168	P51684
T169	Q9BXM7
T170	P19838
T171	P63096
T172	Q9Y2T6
T173	Q9HC97
T174	P14618
T175	P51787
T176	Q99873
T177	P30559
T178	Q9Y6Q9
T179	P43116
T180	Q9H492-2
T181	Q8WTS1
T182	Q13509-2
T183	W8QEH3
T184	O00167
T185	O75884
T186	Q9HC98
T187	O95551
T188	P04637
T189	Q8IUX4
T190	Q15788
T191	Q12851
T192	P31941
T193	P51608
T194	Q9H0H5
T195	P49841
T196	Q15910
T197	P53350
T198	U3EFX4
T199	Q96RJ0
T200	O43521
T201	Q03181-2
T202	Q8N619
T203	Q01196-3
T204	Q14974
T205	O00255
T206	P84022
T207	P09622
T208	Q9UBE0
T209	P34949
T210	Q96DE8
T211	O95977
T212	P29466
T213	Q9C000
T214	P24468
T215	P08684
T216	Q9HC16
T217	Q5XGJ1
T218	P47898
T219	P49407
T220	O15379
T221	Q13951
T222	Q9UBT2
T223	P0DMV8
T224	G7N4M7
T225	Q9HC29
T226	Q9GZV3
T227	O14649
T228	Q16637-4
T229	Q9GZU7
T230	F6RH14
T231	P09471
T232	Q9HCT0
T233	Q9GZU1
T234	Q9HD26
T235	Q9NP58
T236	P98170
T237	P63000
T238	Q9Y570
T239	Q9NPC2
T240	O75496
T241	Q9UBT6
T242	Q9P0U3
T243	Q07820
T244	Q6LC27
T245	P08912
T246	Q6S9W8
T247	Q5XXA9
T248	P42224
T249	Q71RI2
T250	O00574
T251	Q15596
T252	Q99816
T253	Q9Y6A5
T254	O75608
T255	P62826
T256	Q9Y239
T257	P19793-2
T258	O95149
T259	P51843
T260	P35414
T261	Q9Y5K5
T262	F7GFT1
T263	P32249
T264	P51151
T265	P78417
T266	P39748
T267	P51452
T268	Q16548
T269	P54132
T270	P61088
T271	P61081
T272	P63279
T273	P34981
T274	P63316
T275	P50591
T276	O43353
T277	H9F1N3
T278	P49146
T279	P25929
T280	P68871
T281	O00482
T282	O60755
T283	P51570
T284	P14416
T285	P18901
T286	P35222
T287	Q00975
T288	P37288
T289	Q13564
T290	Q15843
T291	P07550
T292	Q14191
T293	O14924
T294	Q5XNR7
T295	P27540
T296	O14672
T297	P16469
T298	K7CA87
T299	Q99708
T300	P43220
T301	P38398
T302	E3JV94
T303	Q15475
T304	P49802
T305	P47928
T306	Q53Y83
T307	K7YJ82
T308	P07766
T309	Q92934
T310	P04062
T311	Q23974
T312	P00734
T313	Q92624
T314	P0CY32
T315	P03951
T316	Q13810
T317	P24387
T318	P15289
T319	P40225
T320	P05177
T321	Q99549
T322	Q00653
T323	Q9NZ08
T324	F7FMH3
T325	P07947
T326	Q14397
T327	Q07343
T328	P10635-2
T329	P51449
T330	P10635
T331	P01222
T332	P52480
T333	Q16665
T334	A0A0D2MFD8
T335	P11712
T336	P25963
T337	Q13526
T338	P42345
T339	Q07071
T340	P33261
T341	Q06710
T342	P18901,P21728
T343	K7PPA8
T344	Q5TI74
T345	P01106
T346	P40763
T347	V9HW96
T348	P48048
T349	P33527
T350	I7CLV3
T351	P52630
T352	P26599
T353	P16109
T354	Q9Y2R2-2
T355	O60240
T356	O95718
T357	P11142-2
T358	Q92731
T359	A5GZ69
T360	P11142
T361	O15105
T362	P11474
T363	P04150
T364	P37231
T365	P10275
T366	A0A024R5S8
T367	P35869
T368	Q14721
T369	F1DAL1
T370	F1D8P8
T371	Q03181
T372	P07900-2
T373	P61981
T374	Q16236
T375	Q01453
T376	P04792
T377	B4DU71
T378	Q13736
T379	Q13285
T380	F1DAL3
T381	P19793
T382	P01375
T383	P10145
T384	P62942
T385	P78368
T386	P49761
T387	Q9HCP0
T388	O75716
T389	Q9P1W9
T390	Q9H2G2
T391	O95057
T392	O60930
T393	Q99683
T394	P31946
T395	P11309-2
T396	P51955
T397	P42226
T398	P49888
T399	C6EMZ7
T400	Q9UGJ0
T401	H7BZV6
T402	L8E8B5
T403	L0R542
T404	Q01484
T405	Q9UBU3
T406	X5DQM5
T407	P13945
T408	H7C2P1
T409	M0R0Y8
T410	P13805
T411	P56539
T412	Q9UQF2
T413	Q5I7T1
T414	P22413
T415	Q9BZS1
T416	Q5NUL3
T417	Q4QRJ2
T418	P47871
T419	P35557
T420	P43304
T421	P11150
T422	P41235
T423	E0YMI7
T424	E0YMJ8
T425	Q14573
T426	P01308
T427	Q9Y4H2
T428	Q9BR39
T429	I0CLG0
T430	P49286
T431	P04460
T432	P08590
T433	P10916
T434	Q14896
T435	Q13562
T436	Q0ZGT2
T437	O43316
T438	P10082
T439	P15382
T440	Q9Y6J6
T441	P22462
T442	Q8TAL0
T443	P31751
T444	Q14524
T445	Q8IWT1
T446	P11168
T447	P14672
T448	Q9NQB0
T449	Q9UBR6
T450	Q8WZ42
T451	C9JDI3
T452	P45379
T453	Q9Y2R2
T454	Q4KMT7
T455	P18206
T456	Q12955
T457	Q09428
T458	P32121
T459	P17612
T460	P35221
T461	Q03135
T462	Q99418
T463	O43739
T464	Q05193
T465	Q99961
T466	P61328
T467	P62993
T468	P69905
T469	Q8IWE5
T470	Q8IY67
T471	P18031
T472	P26045
T473	P32418
T474	Q9H211
T475	FBXO5
T476	P14735
T477	P62330
T478	Q13322
T479	Q14449
T480	P27986
T481	P29353
T482	Q06124
T483	Q99962
T484	Q99963
T485	P60709
T486	P11168
T487	Q96EB6
T488	P20248
T489	P62152
T490	Q92913
T491	Q5VST9
T492	O75147
T493	O15273
T494	Q9GZM8
