# Supplementary material for: Development of simultaneous interaction prediction approach (SiPA) for the expansion of interaction network of traditional Chinese medicine
Source: Chin Med. 2020 Aug 26;15:90. doi: 10.1186/s13020-020-00369-z (PMC7448979; doi:10.1186/s13020-020-00369-z)
Supplement: Supplementary file 3 — Additional file 3: Table S3. Cardiovascular diseases related to compound Salvia miltiorrhiza. [file 13020_2020_369_MOESM3_ESM.xls]

## Sheet: Sheet1
ID	Cardivascular didease
D1	Acute Myocardial Infarction
D2	Atherosclerosis
D3	Atrial Fibrillation And Flutter
D4	Cardiomyopathy,Dilated
D5	Coronary Artery Disease
D6	Diabetic Microangiopathy
D7	Essential Hypertension
D8	Hyperinsulinemic Hypoglycemia
D9	Hypertrophic Cardiomyopathy
D10	Long Qt Syndrome-3
D11	Rheumatic heart disease
D12	Obesity
D13	Qtl Regulation Of Blood Pressure
D14	Short Qt Syndrome
D15	Thrombus
D16	Hyperlipidemia
D17	Coronary heart disease
D18	Angina pectoris
D19	Cardiomyopathy Familial Hypertrophic
D20	Diabetes Mellitus Type 2
D21	Long Qt Syndrome 1
D22	Short Qt Syndrome 2
D23	Diabetes Mellitus Type 1
D24	Long Qt Syndrome-11
D25	Long Qt Syndrome 4
D26	Long Qt Syndrome 9
D27	Long Qt Syndrome 13
D28	Pulmonary heart disease
D29	Long Qt Syndrome 5
D30	Long Qt Syndrome 6
D31	Long Qt Syndrome 2
D32	Short Qt Syndrome 1
D33	Long Qt Syndrome
D34	Long Qt Syndrome-10
