# Supplementary material for: Development of simultaneous interaction prediction approach (SiPA) for the expansion of interaction network of traditional Chinese medicine
Source: Chin Med. 2020 Aug 26;15:90. doi: 10.1186/s13020-020-00369-z (PMC7448979; doi:10.1186/s13020-020-00369-z)
Supplement: Supplementary file 4 — Additional file 4: Table S4. Compound-target interactions related to Compound Salvia miltiorrhiza. [file 13020_2020_369_MOESM4_ESM.xls]

## Sheet: Sheet1
Compounds	Proteins (Targets)
C1	T362
C1	T369
C1	T363
C1	T370
C1	T364
C1	T371
C1	T365
C1	T366
C1	T367
C1	T374
C1	T376
C10	T2
C10	T3
C10	T4
C10	T5
C10	T6
C10	T8
C10	T9
C10	T10
C10	T12
C10	T13
C10	T14
C11	T374
C11	T362
C11	T380
C11	T369
C11	T381
C11	T363
C11	T370
C11	T364
C11	T371
C11	T66
C11	T365
C11	T366
C11	T367
C11	T170
C11	T376
C12	T1
C12	T12
C12	T15
C13	T22
C13	T94
C13	T23
C13	T27
C13	T28
C13	T33
C13	T34
C13	T241
C13	T38
C13	T66
C13	T67
C13	T70
C13	T75
C13	T85
C13	T93
C13	T126
C13	T134
C13	T169
C13	T171
C13	T179
C13	T183
C13	T205
C13	T212
C13	T215
C13	T228
C13	T269
C13	T280
C13	T293
C13	T294
C13	T297
C13	T306
C13	T310
C14	T320
C14	T362
C14	T368
C14	T369
C14	T363
C14	T51
C14	T55
C14	T326
C14	T318
C14	T370
C14	T364
C14	T371
C14	T66
C14	T67
C14	T68
C14	T69
C14	T21
C14	T70
C14	T75
C14	T76
C14	T372
C14	T22
C14	T365
C14	T319
C14	T85
C14	T366
C14	T93
C14	T356
C14	T94
C14	T95
C14	T100
C14	T23
C14	T108
C14	T112
C14	T114
C14	T327
C14	T27
C14	T120
C14	T123
C14	T328
C14	T126
C14	T329
C14	T28
C14	T134
C14	T367
C14	T153
C14	T157
C14	T321
C14	T330
C14	T331
C14	T171
C14	T332
C14	T333
C14	T179
C14	T33
C14	T34
C14	T183
C14	T184
C14	T322
C14	T373
C14	T374
C14	T205
C14	T212
C14	T335
C14	T215
C14	T216
C14	T228
C14	T336
C14	T240
C14	T241
C14	T38
C14	T40
C14	T252
C14	T337
C14	T338
C14	T264
C14	T266
C14	T269
C14	T273
C14	T43
C14	T375
C14	T376
C14	T280
C14	T339
C14	T283
C14	T285
C14	T340
C14	T291
C14	T377
C14	T293
C14	T294
C14	T297
C14	T300
C14	T306
C14	T307
C14	T310
C14	T342
C15	T362
C15	T369
C15	T363
C15	T370
C15	T364
C15	T371
C15	T365
C15	T366
C15	T367
C15	T374
C15	T376
C16	T343
C16	T345
C16	T131
C16	T164
C16	T170
C16	T346
C16	T37
C17	T1
C17	T7
C17	T8
C17	T10
C17	T12
C17	T13
C18	T1
C18	T7
C18	T8
C18	T10
C18	T12
C18	T13
C19	T21
C19	T362
C19	T363
C19	T51
C19	T55
C19	T326
C19	T318
C19	T364
C19	T66
C19	T67
C19	T68
C19	T69
C19	T70
C19	T75
C19	T22
C19	T365
C19	T85
C19	T366
C19	T93
C19	T94
C19	T95
C19	T100
C19	T23
C19	T108
C19	T112
C19	T114
C19	T327
C19	T27
C19	T320
C19	T123
C19	T328
C19	T126
C19	T329
C19	T28
C19	T134
C19	T367
C19	T321
C19	T330
C19	T331
C19	T171
C19	T33
C19	T34
C19	T184
C19	T205
C19	T212
C19	T335
C19	T215
C19	T216
C19	T228
C19	T336
C19	T241
C19	T38
C19	T252
C19	T337
C19	T338
C19	T264
C19	T266
C19	T269
C19	T339
C19	T285
C19	T340
C19	T291
C19	T293
C19	T294
C19	T297
C19	T300
C19	T306
C19	T307
C19	T310
C19	T342
C2	T63
C2	T25
C2	T26
C2	T175
C2	T257
C2	T47
C2	T48
C2	T49
C2	T16
C2	T50
C2	T17
C2	T18
C2	T51
C2	T52
C2	T53
C2	T54
C2	T55
C2	T56
C2	T348
C2	T58
C2	T59
C2	T60
C2	T19
C2	T61
C2	T62
C2	T64
C2	T65
C2	T66
C2	T67
C2	T68
C2	T20
C2	T69
C2	T21
C2	T70
C2	T71
C2	T72
C2	T74
C2	T75
C2	T76
C2	T22
C2	T77
C2	T78
C2	T80
C2	T81
C2	T349
C2	T82
C2	T83
C2	T84
C2	T86
C2	T87
C2	T88
C2	T91
C2	T92
C2	T93
C2	T94
C2	T95
C2	T96
C2	T97
C2	T98
C2	T99
C2	T100
C2	T101
C2	T103
C2	T104
C2	T105
C2	T23
C2	T108
C2	T109
C2	T24
C2	T110
C2	T112
C2	T113
C2	T114
C2	T115
C2	T116
C2	T117
C2	T27
C2	T118
C2	T119
C2	T120
C2	T122
C2	T123
C2	T124
C2	T125
C2	T126
C2	T127
C2	T28
C2	T128
C2	T129
C2	T130
C2	T132
C2	T350
C2	T133
C2	T134
C2	T353
C2	T135
C2	T136
C2	T137
C2	T138
C2	T139
C2	T140
C2	T141
C2	T142
C2	T143
C2	T144
C2	T145
C2	T146
C2	T147
C2	T149
C2	T150
C2	T151
C2	T152
C2	T153
C2	T29
C2	T154
C2	T30
C2	T155
C2	T156
C2	T31
C2	T157
C2	T158
C2	T32
C2	T159
C2	T160
C2	T161
C2	T162
C2	T163
C2	T165
C2	T166
C2	T167
C2	T168
C2	T169
C2	T170
C2	T171
C2	T172
C2	T173
C2	T174
C2	T177
C2	T178
C2	T179
C2	T180
C2	T33
C2	T181
C2	T34
C2	T182
C2	T183
C2	T184
C2	T185
C2	T186
C2	T188
C2	T189
C2	T190
C2	T191
C2	T192
C2	T194
C2	T195
C2	T197
C2	T200
C2	T201
C2	T202
C2	T203
C2	T204
C2	T205
C2	T206
C2	T207
C2	T208
C2	T209
C2	T210
C2	T211
C2	T36
C2	T334
C2	T213
C2	T216
C2	T351
C2	T218
C2	T219
C2	T220
C2	T221
C2	T222
C2	T223
C2	T224
C2	T225
C2	T226
C2	T227
C2	T228
C2	T229
C2	T230
C2	T231
C2	T233
C2	T234
C2	T235
C2	T236
C2	T237
C2	T238
C2	T239
C2	T240
C2	T241
C2	T38
C2	T242
C2	T243
C2	T244
C2	T245
C2	T246
C2	T39
C2	T248
C2	T249
C2	T250
C2	T40
C2	T252
C2	T253
C2	T337
C2	T254
C2	T255
C2	T256
C2	T258
C2	T259
C2	T260
C2	T262
C2	T263
C2	T264
C2	T41
C2	T265
C2	T266
C2	T267
C2	T268
C2	T42
C2	T269
C2	T270
C2	T271
C2	T272
C2	T273
C2	T274
C2	T275
C2	T276
C2	T352
C2	T43
C2	T278
C2	T279
C2	T281
C2	T284
C2	T285
C2	T44
C2	T287
C2	T288
C2	T289
C2	T290
C2	T291
C2	T347
C2	T292
C2	T293
C2	T294
C2	T295
C2	T298
C2	T300
C2	T301
C2	T302
C2	T303
C2	T304
C2	T306
C2	T307
C2	T308
C2	T309
C2	T310
C2	T311
C2	T312
C2	T313
C2	T314
C2	T315
C2	T316
C2	T317
C20	T362
C20	T369
C20	T363
C20	T370
C20	T364
C20	T371
C20	T365
C20	T366
C20	T367
C20	T374
C20	T376
C21	T46
C21	T362
C21	T47
C21	T48
C21	T368
C21	T380
C21	T369
C21	T381
C21	T363
C21	T16
C21	T50
C21	T17
C21	T18
C21	T52
C21	T54
C21	T55
C21	T57
C21	T58
C21	T60
C21	T19
C21	T61
C21	T62
C21	T63
C21	T370
C21	T364
C21	T371
C21	T65
C21	T66
C21	T67
C21	T68
C21	T20
C21	T69
C21	T70
C21	T72
C21	T73
C21	T74
C21	T75
C21	T76
C21	T22
C21	T77
C21	T78
C21	T79
C21	T80
C21	T82
C21	T365
C21	T84
C21	T85
C21	T88
C21	T366
C21	T89
C21	T90
C21	T92
C21	T93
C21	T94
C21	T95
C21	T96
C21	T97
C21	T99
C21	T100
C21	T102
C21	T105
C21	T106
C21	T23
C21	T108
C21	T109
C21	T24
C21	T25
C21	T110
C21	T111
C21	T112
C21	T26
C21	T114
C21	T116
C21	T27
C21	T121
C21	T122
C21	T123
C21	T124
C21	T125
C21	T126
C21	T127
C21	T28
C21	T128
C21	T130
C21	T136
C21	T141
C21	T367
C21	T144
C21	T145
C21	T146
C21	T378
C21	T147
C21	T148
C21	T149
C21	T150
C21	T152
C21	T29
C21	T154
C21	T31
C21	T159
C21	T162
C21	T165
C21	T331
C21	T166
C21	T168
C21	T169
C21	T170
C21	T171
C21	T333
C21	T176
C21	T177
C21	T178
C21	T33
C21	T181
C21	T34
C21	T184
C21	T382
C21	T187
C21	T188
C21	T189
C21	T190
C21	T192
C21	T193
C21	T194
C21	T197
C21	T198
C21	T323
C21	T199
C21	T374
C21	T202
C21	T204
C21	T206
C21	T210
C21	T212
C21	T36
C21	T214
C21	T215
C21	T216
C21	T217
C21	T218
C21	T219
C21	T227
C21	T228
C21	T229
C21	T230
C21	T232
C21	T336
C21	T234
C21	T235
C21	T240
C21	T241
C21	T242
C21	T245
C21	T247
C21	T249
C21	T250
C21	T40
C21	T251
C21	T252
C21	T253
C21	T337
C21	T255
C21	T258
C21	T259
C21	T260
C21	T261
C21	T262
C21	T263
C21	T41
C21	T266
C21	T270
C21	T271
C21	T274
C21	T276
C21	T277
C21	T376
C21	T280
C21	T281
C21	T282
C21	T284
C21	T44
C21	T288
C21	T289
C21	T290
C21	T291
C21	T347
C21	T292
C21	T293
C21	T294
C21	T295
C21	T296
C21	T45
C21	T297
C21	T298
C21	T299
C21	T300
C21	T301
C21	T303
C21	T306
C21	T307
C21	T308
C21	T310
C21	T383
C21	T316
C21	T317
C22	T362
C22	T380
C22	T369
C22	T381
C22	T363
C22	T370
C22	T364
C22	T371
C22	T66
C22	T365
C22	T366
C22	T367
C22	T170
C22	T374
C22	T376
C23	T92
C23	T178
C23	T190
C23	T281
C23	T46
C23	T47
C23	T48
C23	T16
C23	T50
C23	T17
C23	T18
C23	T51
C23	T52
C23	T54
C23	T55
C23	T57
C23	T58
C23	T60
C23	T19
C23	T61
C23	T62
C23	T63
C23	T64
C23	T65
C23	T67
C23	T68
C23	T20
C23	T69
C23	T21
C23	T70
C23	T72
C23	T73
C23	T74
C23	T76
C23	T22
C23	T77
C23	T78
C23	T79
C23	T80
C23	T82
C23	T84
C23	T88
C23	T89
C23	T90
C23	T94
C23	T95
C23	T96
C23	T97
C23	T99
C23	T100
C23	T102
C23	T105
C23	T106
C23	T109
C23	T24
C23	T25
C23	T110
C23	T111
C23	T112
C23	T26
C23	T114
C23	T115
C23	T116
C23	T27
C23	T118
C23	T120
C23	T121
C23	T122
C23	T123
C23	T124
C23	T125
C23	T127
C23	T28
C23	T128
C23	T130
C23	T133
C23	T136
C23	T137
C23	T139
C23	T141
C23	T142
C23	T144
C23	T145
C23	T146
C23	T147
C23	T148
C23	T149
C23	T150
C23	T152
C23	T29
C23	T154
C23	T31
C23	T32
C23	T159
C23	T162
C23	T165
C23	T166
C23	T167
C23	T168
C23	T169
C23	T175
C23	T176
C23	T177
C23	T181
C23	T184
C23	T186
C23	T187
C23	T188
C23	T189
C23	T192
C23	T193
C23	T194
C23	T195
C23	T197
C23	T198
C23	T323
C23	T199
C23	T200
C23	T202
C23	T379
C23	T204
C23	T206
C23	T210
C23	T36
C23	T214
C23	T216
C23	T217
C23	T218
C23	T219
C23	T220
C23	T226
C23	T227
C23	T229
C23	T230
C23	T232
C23	T233
C23	T234
C23	T235
C23	T238
C23	T239
C23	T240
C23	T241
C23	T242
C23	T245
C23	T247
C23	T39
C23	T249
C23	T250
C23	T40
C23	T251
C23	T252
C23	T253
C23	T337
C23	T254
C23	T255
C23	T257
C23	T258
C23	T259
C23	T260
C23	T261
C23	T262
C23	T263
C23	T264
C23	T41
C23	T265
C23	T266
C23	T42
C23	T270
C23	T271
C23	T273
C23	T274
C23	T276
C23	T277
C23	T282
C23	T284
C23	T285
C23	T44
C23	T288
C23	T289
C23	T290
C23	T291
C23	T347
C23	T292
C23	T294
C23	T295
C23	T296
C23	T45
C23	T298
C23	T299
C23	T300
C23	T301
C23	T303
C23	T307
C23	T308
C23	T309
C23	T310
C23	T311
C23	T316
C23	T317
C24	T64
C24	T290
C24	T46
C24	T47
C24	T48
C24	T49
C24	T16
C24	T50
C24	T17
C24	T18
C24	T51
C24	T52
C24	T53
C24	T54
C24	T55
C24	T56
C24	T348
C24	T57
C24	T58
C24	T59
C24	T60
C24	T19
C24	T61
C24	T62
C24	T63
C24	T343
C24	T65
C24	T66
C24	T67
C24	T68
C24	T20
C24	T69
C24	T21
C24	T70
C24	T71
C24	T72
C24	T73
C24	T74
C24	T75
C24	T76
C24	T22
C24	T77
C24	T78
C24	T79
C24	T80
C24	T81
C24	T349
C24	T82
C24	T83
C24	T84
C24	T86
C24	T87
C24	T88
C24	T89
C24	T90
C24	T91
C24	T92
C24	T93
C24	T94
C24	T95
C24	T96
C24	T97
C24	T98
C24	T99
C24	T100
C24	T101
C24	T102
C24	T103
C24	T104
C24	T105
C24	T106
C24	T107
C24	T23
C24	T108
C24	T109
C24	T24
C24	T25
C24	T110
C24	T111
C24	T112
C24	T26
C24	T113
C24	T114
C24	T115
C24	T116
C24	T117
C24	T27
C24	T118
C24	T119
C24	T120
C24	T121
C24	T122
C24	T345
C24	T123
C24	T124
C24	T125
C24	T126
C24	T127
C24	T28
C24	T128
C24	T129
C24	T130
C24	T131
C24	T132
C24	T350
C24	T133
C24	T134
C24	T135
C24	T136
C24	T137
C24	T138
C24	T139
C24	T140
C24	T141
C24	T142
C24	T143
C24	T144
C24	T145
C24	T146
C24	T378
C24	T147
C24	T148
C24	T149
C24	T150
C24	T151
C24	T152
C24	T153
C24	T29
C24	T154
C24	T30
C24	T155
C24	T156
C24	T31
C24	T157
C24	T158
C24	T159
C24	T160
C24	T161
C24	T162
C24	T163
C24	T164
C24	T165
C24	T166
C24	T167
C24	T168
C24	T169
C24	T170
C24	T171
C24	T172
C24	T173
C24	T174
C24	T175
C24	T176
C24	T177
C24	T178
C24	T179
C24	T180
C24	T33
C24	T181
C24	T34
C24	T182
C24	T183
C24	T184
C24	T185
C24	T186
C24	T187
C24	T188
C24	T189
C24	T190
C24	T191
C24	T192
C24	T346
C24	T193
C24	T194
C24	T195
C24	T197
C24	T198
C24	T323
C24	T199
C24	T200
C24	T201
C24	T202
C24	T203
C24	T204
C24	T205
C24	T206
C24	T207
C24	T208
C24	T209
C24	T210
C24	T211
C24	T36
C24	T213
C24	T214
C24	T216
C24	T217
C24	T351
C24	T218
C24	T219
C24	T220
C24	T221
C24	T222
C24	T37
C24	T223
C24	T224
C24	T225
C24	T226
C24	T227
C24	T228
C24	T229
C24	T230
C24	T231
C24	T232
C24	T233
C24	T234
C24	T235
C24	T236
C24	T237
C24	T238
C24	T239
C24	T240
C24	T241
C24	T38
C24	T242
C24	T243
C24	T244
C24	T245
C24	T246
C24	T247
C24	T39
C24	T248
C24	T249
C24	T250
C24	T40
C24	T251
C24	T252
C24	T337
C24	T254
C24	T255
C24	T256
C24	T257
C24	T258
C24	T259
C24	T260
C24	T261
C24	T262
C24	T263
C24	T264
C24	T41
C24	T265
C24	T266
C24	T267
C24	T268
C24	T42
C24	T269
C24	T270
C24	T271
C24	T272
C24	T273
C24	T274
C24	T275
C24	T276
C24	T352
C24	T277
C24	T43
C24	T278
C24	T279
C24	T281
C24	T282
C24	T284
C24	T285
C24	T44
C24	T286
C24	T287
C24	T288
C24	T289
C24	T291
C24	T347
C24	T292
C24	T293
C24	T294
C24	T296
C24	T45
C24	T298
C24	T299
C24	T300
C24	T301
C24	T302
C24	T303
C24	T304
C24	T305
C24	T306
C24	T307
C24	T308
C24	T309
C24	T310
C24	T311
C24	T312
C24	T313
C24	T314
C24	T315
C24	T316
C24	T317
C25	T92
C25	T178
C25	T190
C25	T281
C25	T46
C25	T47
C25	T48
C25	T16
C25	T50
C25	T17
C25	T18
C25	T51
C25	T52
C25	T54
C25	T55
C25	T57
C25	T58
C25	T60
C25	T19
C25	T61
C25	T62
C25	T63
C25	T64
C25	T65
C25	T67
C25	T68
C25	T20
C25	T69
C25	T21
C25	T70
C25	T72
C25	T73
C25	T74
C25	T76
C25	T22
C25	T77
C25	T78
C25	T79
C25	T80
C25	T82
C25	T84
C25	T88
C25	T89
C25	T90
C25	T94
C25	T95
C25	T96
C25	T97
C25	T99
C25	T100
C25	T102
C25	T105
C25	T106
C25	T109
C25	T24
C25	T25
C25	T110
C25	T111
C25	T112
C25	T26
C25	T114
C25	T115
C25	T116
C25	T27
C25	T118
C25	T120
C25	T121
C25	T122
C25	T123
C25	T124
C25	T125
C25	T127
C25	T28
C25	T128
C25	T130
C25	T133
C25	T136
C25	T137
C25	T139
C25	T141
C25	T142
C25	T144
C25	T145
C25	T146
C25	T147
C25	T148
C25	T149
C25	T150
C25	T152
C25	T29
C25	T154
C25	T31
C25	T32
C25	T159
C25	T162
C25	T165
C25	T166
C25	T167
C25	T168
C25	T169
C25	T175
C25	T176
C25	T177
C25	T181
C25	T184
C25	T186
C25	T187
C25	T188
C25	T189
C25	T192
C25	T193
C25	T194
C25	T195
C25	T197
C25	T198
C25	T323
C25	T199
C25	T200
C25	T202
C25	T379
C25	T204
C25	T206
C25	T210
C25	T36
C25	T214
C25	T216
C25	T217
C25	T218
C25	T219
C25	T220
C25	T226
C25	T227
C25	T229
C25	T230
C25	T232
C25	T233
C25	T234
C25	T235
C25	T238
C25	T239
C25	T240
C25	T241
C25	T242
C25	T245
C25	T247
C25	T39
C25	T249
C25	T250
C25	T40
C25	T251
C25	T252
C25	T253
C25	T337
C25	T254
C25	T255
C25	T257
C25	T258
C25	T259
C25	T260
C25	T261
C25	T262
C25	T263
C25	T264
C25	T41
C25	T265
C25	T266
C25	T42
C25	T270
C25	T271
C25	T273
C25	T274
C25	T276
C25	T277
C25	T282
C25	T284
C25	T285
C25	T44
C25	T288
C25	T289
C25	T290
C25	T291
C25	T347
C25	T292
C25	T294
C25	T295
C25	T296
C25	T45
C25	T298
C25	T299
C25	T300
C25	T301
C25	T303
C25	T307
C25	T308
C25	T309
C25	T310
C25	T311
C25	T316
C25	T317
C26	T75
C26	T85
C26	T23
C26	T108
C26	T327
C26	T320
C26	T328
C26	T126
C26	T329
C26	T330
C26	T331
C26	T171
C26	T333
C26	T179
C26	T33
C26	T34
C26	T212
C26	T335
C26	T215
C26	T228
C26	T336
C26	T361
C26	T280
C26	T340
C26	T293
C26	T297
C28	T362
C28	T369
C28	T363
C28	T370
C28	T364
C28	T371
C28	T365
C28	T366
C28	T367
C28	T374
C28	T376
C29	T1
C29	T7
C29	T8
C29	T10
C29	T12
C29	T13
C3	T139
C3	T230
C3	T39
C3	T46
C3	T47
C3	T48
C3	T49
C3	T354
C3	T16
C3	T50
C3	T17
C3	T18
C3	T51
C3	T52
C3	T53
C3	T54
C3	T55
C3	T355
C3	T56
C3	T57
C3	T58
C3	T59
C3	T60
C3	T19
C3	T61
C3	T62
C3	T63
C3	T64
C3	T65
C3	T66
C3	T67
C3	T344
C3	T68
C3	T20
C3	T69
C3	T21
C3	T70
C3	T71
C3	T72
C3	T73
C3	T74
C3	T75
C3	T76
C3	T22
C3	T77
C3	T78
C3	T79
C3	T80
C3	T81
C3	T349
C3	T82
C3	T83
C3	T223
C3	T84
C3	T86
C3	T87
C3	T88
C3	T89
C3	T90
C3	T91
C3	T92
C3	T93
C3	T356
C3	T94
C3	T95
C3	T96
C3	T97
C3	T98
C3	T99
C3	T100
C3	T101
C3	T102
C3	T103
C3	T104
C3	T105
C3	T106
C3	T23
C3	T108
C3	T109
C3	T24
C3	T25
C3	T110
C3	T111
C3	T112
C3	T26
C3	T113
C3	T114
C3	T115
C3	T116
C3	T117
C3	T27
C3	T118
C3	T119
C3	T120
C3	T121
C3	T122
C3	T123
C3	T124
C3	T125
C3	T126
C3	T127
C3	T28
C3	T128
C3	T129
C3	T130
C3	T132
C3	T350
C3	T133
C3	T134
C3	T135
C3	T136
C3	T137
C3	T138
C3	T141
C3	T142
C3	T143
C3	T144
C3	T145
C3	T146
C3	T147
C3	T148
C3	T149
C3	T150
C3	T151
C3	T152
C3	T153
C3	T29
C3	T154
C3	T30
C3	T155
C3	T156
C3	T31
C3	T157
C3	T158
C3	T32
C3	T159
C3	T160
C3	T161
C3	T162
C3	T163
C3	T165
C3	T166
C3	T167
C3	T168
C3	T169
C3	T170
C3	T171
C3	T172
C3	T173
C3	T174
C3	T175
C3	T176
C3	T177
C3	T178
C3	T179
C3	T180
C3	T33
C3	T181
C3	T34
C3	T182
C3	T183
C3	T184
C3	T357
C3	T185
C3	T186
C3	T187
C3	T188
C3	T189
C3	T190
C3	T191
C3	T192
C3	T193
C3	T194
C3	T195
C3	T197
C3	T198
C3	T323
C3	T199
C3	T200
C3	T201
C3	T202
C3	T203
C3	T204
C3	T205
C3	T206
C3	T207
C3	T208
C3	T209
C3	T210
C3	T211
C3	T36
C3	T334
C3	T213
C3	T214
C3	T216
C3	T217
C3	T351
C3	T218
C3	T219
C3	T220
C3	T221
C3	T222
C3	T224
C3	T225
C3	T226
C3	T227
C3	T228
C3	T229
C3	T358
C3	T231
C3	T232
C3	T233
C3	T234
C3	T235
C3	T236
C3	T237
C3	T238
C3	T239
C3	T240
C3	T241
C3	T38
C3	T242
C3	T243
C3	T244
C3	T245
C3	T246
C3	T247
C3	T359
C3	T248
C3	T249
C3	T250
C3	T40
C3	T360
C3	T251
C3	T252
C3	T253
C3	T337
C3	T254
C3	T255
C3	T256
C3	T361
C3	T257
C3	T258
C3	T259
C3	T260
C3	T261
C3	T262
C3	T263
C3	T264
C3	T41
C3	T265
C3	T266
C3	T267
C3	T268
C3	T42
C3	T269
C3	T270
C3	T271
C3	T272
C3	T273
C3	T274
C3	T275
C3	T276
C3	T352
C3	T277
C3	T43
C3	T278
C3	T279
C3	T281
C3	T283
C3	T284
C3	T285
C3	T44
C3	T287
C3	T288
C3	T289
C3	T290
C3	T291
C3	T347
C3	T292
C3	T293
C3	T294
C3	T295
C3	T296
C3	T45
C3	T298
C3	T299
C3	T300
C3	T301
C3	T302
C3	T303
C3	T304
C3	T341
C3	T306
C3	T307
C3	T308
C3	T309
C3	T310
C3	T311
C3	T312
C3	T313
C3	T314
C3	T315
C3	T316
C3	T317
C30	T18
C30	T54
C30	T318
C30	T68
C30	T69
C30	T21
C30	T73
C30	T76
C30	T319
C30	T85
C30	T89
C30	T100
C30	T102
C30	T106
C30	T107
C30	T23
C30	T108
C30	T114
C30	T27
C30	T320
C30	T123
C30	T126
C30	T157
C30	T321
C30	T32
C30	T159
C30	T164
C30	T165
C30	T190
C30	T322
C30	T193
C30	T194
C30	T323
C30	T206
C30	T210
C30	T215
C30	T37
C30	T324
C30	T230
C30	T241
C30	T247
C30	T40
C30	T253
C30	T325
C30	T266
C30	T269
C30	T292
C30	T295
C30	T298
C30	T299
C30	T303
C30	T46
C30	T47
C30	T48
C30	T16
C30	T50
C30	T51
C30	T52
C30	T55
C30	T57
C30	T326
C30	T19
C30	T63
C30	T65
C30	T66
C30	T67
C30	T70
C30	T72
C30	T74
C30	T75
C30	T22
C30	T78
C30	T79
C30	T88
C30	T90
C30	T92
C30	T93
C30	T94
C30	T95
C30	T96
C30	T99
C30	T109
C30	T24
C30	T110
C30	T111
C30	T112
C30	T116
C30	T327
C30	T121
C30	T124
C30	T328
C30	T329
C30	T127
C30	T28
C30	T128
C30	T130
C30	T131
C30	T134
C30	T141
C30	T144
C30	T145
C30	T146
C30	T147
C30	T148
C30	T149
C30	T150
C30	T152
C30	T29
C30	T154
C30	T31
C30	T330
C30	T162
C30	T331
C30	T166
C30	T168
C30	T169
C30	T171
C30	T332
C30	T333
C30	T176
C30	T178
C30	T33
C30	T181
C30	T34
C30	T183
C30	T184
C30	T187
C30	T189
C30	T196
C30	T197
C30	T198
C30	T199
C30	T202
C30	T204
C30	T205
C30	T212
C30	T334
C30	T214
C30	T335
C30	T216
C30	T217
C30	T218
C30	T219
C30	T227
C30	T228
C30	T229
C30	T232
C30	T336
C30	T233
C30	T234
C30	T235
C30	T240
C30	T38
C30	T242
C30	T245
C30	T250
C30	T251
C30	T252
C30	T337
C30	T255
C30	T258
C30	T259
C30	T262
C30	T338
C30	T263
C30	T264
C30	T41
C30	T271
C30	T274
C30	T276
C30	T277
C30	T280
C30	T281
C30	T339
C30	T282
C30	T284
C30	T285
C30	T44
C30	T340
C30	T289
[truncated: 2,380 more rows]
