# Supplementary material for: Development of simultaneous interaction prediction approach (SiPA) for the expansion of interaction network of traditional Chinese medicine
Source: Chin Med. 2020 Aug 26;15:90. doi: 10.1186/s13020-020-00369-z (PMC7448979; doi:10.1186/s13020-020-00369-z)
Supplement: Supplementary file 5 — Additional file 5: Table S5. Compound-disease interactions related to Compound Salvia miltiorrhiza. [file 13020_2020_369_MOESM5_ESM.xls]

## Sheet: Sheet1
Compounds	Cardiovascular diseases
C10	D11
C10	D7
C10	D5
C10	D8
C10	D4
C10	D3
C10	D10
C10	D14
C10	D1
C10	D6
C10	D9
C10	D2
C12	D7
C12	D5
C12	D9
C12	D1
C12	D6
C17	D7
C17	D11
C17	D5
C17	D14
C17	D3
C17	D12
C17	D10
C17	D6
C17	D2
C17	D13
C17	D1
C18	D7
C18	D11
C18	D5
C18	D14
C18	D3
C18	D12
C18	D10
C18	D6
C18	D2
C18	D13
C18	D1
C29	D7
C29	D11
C29	D5
C29	D14
C29	D3
C29	D12
C29	D10
C29	D6
C29	D2
C29	D13
C29	D1
C34	D7
C34	D5
C34	D9
C34	D1
C34	D6
C36	D2
C37	D2
C37	D7
C37	D5
C37	D9
C37	D1
C37	D6
C39	D4
C39	D15
C40	D11
C40	D7
C40	D5
C40	D8
C40	D4
C40	D3
C40	D10
C40	D14
C40	D1
C40	D6
C40	D9
C40	D2
C8	D7
C8	D11
