# Supplementary material for: Development of simultaneous interaction prediction approach (SiPA) for the expansion of interaction network of traditional Chinese medicine
Source: Chin Med. 2020 Aug 26;15:90. doi: 10.1186/s13020-020-00369-z (PMC7448979; doi:10.1186/s13020-020-00369-z)
Supplement: Supplementary file 6 — Additional file 6: Table S6. Cardiovascular disease-protein interactions related to compound Salvia miltiorrhiza. [file 13020_2020_369_MOESM6_ESM.xls]

## Sheet: Sheet1
Proteins (Targets)	Cardiovascular diseases
T11	D16
T3	D17
T4	D18
T5	D19
T8	D2
T10	D17
T13	D20
T13	D12
T14	D21
T14	D22
T15	D19
T399	D23
T400	D19
T401	D24
T402	D19
T403	D12
T404	D25
T405	D12
T406	D12
T407	D12
T408	D17
T409	D19
T410	D19
T411	D19
T411	D26
T412	D17
T413	D10
T414	D12
T415	D23
T416	D12
T417	D27
T418	D17
T419	D17
T420	D20
T421	D17
T422	D17
T423	D17
T424	D17
T425	D28
T426	D23
T427	D17
T428	D19
T429	D2
T430	D18
T431	D19
T432	D19
T433	D19
T434	D19
T435	D17
T436	D19
T437	D18
T438	D12
T439	D29
T440	D30
T441	D31
T441	D32
T442	D12
T443	D18
T444	D33
T445	D34
T446	D17
T447	D17
T448	D18
T449	D5
T450	D19
T451	D19
T452	D19
T453	D28
T454	D12
T455	D19
