# Supplementary material for: Development of simultaneous interaction prediction approach (SiPA) for the expansion of interaction network of traditional Chinese medicine
Source: Chin Med. 2020 Aug 26;15:90. doi: 10.1186/s13020-020-00369-z (PMC7448979; doi:10.1186/s13020-020-00369-z)
Supplement: Supplementary file 7 — Additional file 7: Table S7. Protein-protein interactions related to compound Salvia miltiorrhiza. [file 13020_2020_369_MOESM7_ESM.xls]

## Sheet: Sheet1
Poteins	Proteins
T404	T473
T456	T444
T457	T404
T457	T4
T4	T404
T458	T9
T458	T443
T459	T150
T460	T455
T461	T12
T462	T9
T462	T10
T463	T9
T463	T10
T464	T12
T465	T141
T466	T444
T240	T474
T240	T475
T467	T10
T468	T12
T426	T9
T426	T476
T9	T477
T9	T478
T9	T479
T9	T10
T9	T480
T9	T481
T9	T482
T10	T480
T141	T483
T141	T484
T12	T485
T12	T486
T12	T487
T469	T264
T443	T488
T470	T455
T444	T489
T444	T490
T450	T491
T450	T492
T450	T493
T471	T9
T472	T9
T455	T494
