# Supplementary material for: Development of simultaneous interaction prediction approach (SiPA) for the expansion of interaction network of traditional Chinese medicine
Source: Chin Med. 2020 Aug 26;15:90. doi: 10.1186/s13020-020-00369-z (PMC7448979; doi:10.1186/s13020-020-00369-z)
Supplement: Supplementary file 8 — Additional file 8: Table S8. Compound-cardiovascular disease interactions predicted based on simple inference model. [file 13020_2020_369_MOESM8_ESM.xls]

## Sheet: Sheet1
Compounds	Cardiovascular diseases
C8	D16
C10	D17
C40	D17
C10	D18
C40	D18
C10	D19
C40	D19
C17	D17
C18	D17
C29	D17
C10	D20
C17	D20
C18	D20
C29	D20
C40	D20
C10	D12
C40	D12
C10	D21
C40	D21
C10	D22
C40	D22
C12	D19
C34	D19
C37	D19
