# Supplementary material for: Development of simultaneous interaction prediction approach (SiPA) for the expansion of interaction network of traditional Chinese medicine
Source: Chin Med. 2020 Aug 26;15:90. doi: 10.1186/s13020-020-00369-z (PMC7448979; doi:10.1186/s13020-020-00369-z)
Supplement: Supplementary file 9 — Additional file 9: Table S9. Cardiovascular disease-protein interactions predicted based on simple inference model. [file 13020_2020_369_MOESM9_ESM.xls]

## Sheet: Sheet1
Proteins (Targets)	Cardiovascular diseases
T2	D11
T3	D11
T4	D11
T5	D11
T6	D11
T8	D11
T9	D11
T10	D11
T12	D11
T13	D11
T14	D11
T2	D7
T3	D7
T4	D7
T5	D7
T6	D7
T8	D7
T9	D7
T10	D7
T12	D7
T13	D7
T14	D7
T2	D5
T3	D5
T4	D5
T5	D5
T6	D5
T8	D5
T9	D5
T10	D5
T12	D5
T13	D5
T14	D5
T2	D8
T3	D8
T4	D8
T5	D8
T6	D8
T8	D8
T9	D8
T10	D8
T12	D8
T13	D8
T14	D8
T2	D4
T3	D4
T4	D4
T5	D4
T6	D4
T8	D4
T9	D4
T10	D4
T12	D4
T13	D4
T14	D4
T2	D3
T3	D3
T4	D3
T5	D3
T6	D3
T8	D3
T9	D3
T10	D3
T12	D3
T13	D3
T14	D3
T2	D10
T3	D10
T4	D10
T5	D10
T6	D10
T8	D10
T9	D10
T10	D10
T12	D10
T13	D10
T14	D10
T2	D14
T3	D14
T4	D14
T5	D14
T6	D14
T8	D14
T9	D14
T10	D14
T12	D14
T13	D14
T14	D14
T2	D1
T3	D1
T4	D1
T5	D1
T6	D1
T8	D1
T9	D1
T10	D1
T12	D1
T13	D1
T14	D1
T2	D6
T3	D6
T4	D6
T5	D6
T6	D6
T8	D6
T9	D6
T10	D6
T12	D6
T13	D6
T14	D6
T2	D9
T3	D9
T4	D9
T5	D9
T6	D9
T8	D9
T9	D9
T10	D9
T12	D9
T13	D9
T14	D9
T2	D2
T3	D2
T4	D2
T5	D2
T6	D2
T9	D2
T10	D2
T12	D2
T13	D2
T14	D2
T1	D7
T15	D7
T1	D5
T15	D5
T1	D9
T15	D9
T1	D1
T15	D1
T1	D6
T15	D6
T7	D7
T1	D11
T7	D11
T7	D5
T1	D14
T7	D14
T1	D3
T7	D3
T1	D12
T7	D12
T8	D12
T10	D12
T12	D12
T1	D10
T7	D10
T7	D6
T1	D2
T7	D2
T1	D13
T7	D13
T8	D13
T10	D13
T12	D13
T13	D13
T7	D1
T66	D2
T23	D2
T29	D2
T30	D2
T171	D2
T208	D2
T222	D2
T38	D2
T243	D2
T39	D2
T269	D2
T272	D2
T43	D2
T293	D2
T49	D2
T51	D2
T53	D2
T59	D2
T67	D2
T21	D2
T71	D2
T22	D2
T86	D2
T93	D2
T95	D2
T100	D2
T103	D2
T108	D2
T25	D2
T113	D2
T114	D2
T115	D2
T119	D2
T120	D2
T122	D2
T126	D2
T134	D2
T140	D2
T143	D2
T153	D2
T155	D2
T157	D2
T158	D2
T160	D2
T172	D2
T173	D2
T174	D2
T175	D2
T179	D2
T184	D2
T188	D2
T191	D2
T195	D2
T203	D2
T205	D2
T221	D2
T224	D2
T225	D2
T231	D2
T239	D2
T244	D2
T246	D2
T256	D2
T257	D2
T261	D2
T264	D2
T267	D2
T273	D2
T275	D2
T283	D2
T284	D2
T285	D2
T286	D2
T287	D2
T291	D2
T304	D2
T306	D2
T310	D2
T311	D2
T312	D2
T315	D2
T17	D4
T54	D4
T20	D4
T69	D4
T94	D4
T23	D4
T25	D4
T26	D4
T27	D4
T137	D4
T29	D4
T30	D4
T114	D11
T114	D7
T114	D5
T114	D8
T114	D4
T114	D3
T114	D10
T114	D14
T114	D1
T114	D6
T114	D9
T404	D18
T457	D18
T480	D17
T462	D17
T463	D17
T467	D17
T9	D17
T473	D25
T457	D25
T4	D25
T9	D23
T476	D23
T488	D18
T458	D18
T489	D33
T490	D33
T456	D33
T466	D33
T491	D19
T492	D19
T493	D19
T494	D19
T460	D19
T470	D19
