# Supplementary material for: Development of simultaneous interaction prediction approach (SiPA) for the expansion of interaction network of traditional Chinese medicine
Source: Chin Med. 2020 Aug 26;15:90. doi: 10.1186/s13020-020-00369-z (PMC7448979; doi:10.1186/s13020-020-00369-z)
Supplement: Supplementary file 10 — Additional file 10: Table S10. Compound-target interactions predicted based on simple inference model. [file 13020_2020_369_MOESM10_ESM.xls]

## Sheet: Sheet1
Compounds	Proteins (Targets)
C10	T457
C40	T457
C10	T458
C40	T458
C2	T459
C21	T459
C23	T459
C24	T459
C25	T459
C3	T459
C30	T459
C31	T459
C40	T459
C43	T459
C49	T459
C7	T459
C9	T459
C10	T461
C12	T461
C17	T461
C18	T461
C29	T461
C34	T461
C37	T461
C40	T461
C17	T462
C18	T462
C29	T462
C17	T463
C18	T463
C29	T463
C10	T464
C12	T464
C17	T464
C18	T464
C29	T464
C34	T464
C37	T464
C40	T464
C2	T465
C21	T465
C23	T465
C24	T465
C25	T465
C3	T465
C30	T465
C31	T465
C32	T465
C40	T465
C43	T465
C49	T465
C7	T465
C9	T465
C10	T467
C17	T467
C18	T467
C29	T467
C40	T467
C10	T468
C12	T468
C17	T468
C18	T468
C29	T468
C34	T468
C37	T468
C40	T468
C10	T426
C40	T426
C14	T469
C19	T469
C2	T469
C23	T469
C24	T469
C25	T469
C3	T469
C30	T469
C31	T469
C35	T469
C36	T469
C40	T469
C43	T469
C49	T469
C6	T469
C7	T469
C10	T471
C40	T471
C10	T472
C40	T472
C10	T404
C40	T404
C14	T474
C2	T474
C21	T474
C23	T474
C24	T474
C25	T474
C3	T474
C30	T474
C31	T474
C32	T474
C35	T474
C38	T474
C40	T474
C43	T474
C49	T474
C6	T474
C7	T474
C9	T474
C14	T475
C2	T475
C21	T475
C23	T475
C24	T475
C25	T475
C3	T475
C30	T475
C31	T475
C32	T475
C35	T475
C38	T475
C40	T475
C43	T475
C49	T475
C6	T475
C7	T475
C9	T475
C10	T477
C40	T477
C10	T478
C40	T478
C10	T479
C40	T479
C10	T481
C40	T481
C10	T482
C40	T482
C17	T480
C18	T480
C29	T480
C2	T483
C21	T483
C23	T483
C24	T483
C25	T483
C3	T483
C30	T483
C31	T483
C32	T483
C40	T483
C43	T483
C49	T483
C7	T483
C9	T483
C2	T484
C21	T484
C23	T484
C24	T484
C25	T484
C3	T484
C30	T484
C31	T484
C32	T484
C40	T484
C43	T484
C49	T484
C7	T484
C9	T484
C10	T485
C12	T485
C17	T485
C18	T485
C29	T485
C34	T485
C37	T485
C40	T485
C10	T486
C12	T486
C17	T486
C18	T486
C29	T486
C34	T486
C37	T486
C40	T486
C10	T487
C12	T487
C17	T487
C18	T487
C29	T487
C34	T487
C37	T487
C40	T487
