# Supplementary material for: Development of simultaneous interaction prediction approach (SiPA) for the expansion of interaction network of traditional Chinese medicine
Source: Chin Med. 2020 Aug 26;15:90. doi: 10.1186/s13020-020-00369-z (PMC7448979; doi:10.1186/s13020-020-00369-z)
Supplement: Supplementary file 11 — Additional file 11: Table S11. Compound-target interactions predicted based on compound-target correlation space based interaction prediction model. [file 13020_2020_369_MOESM11_ESM.xls]

## Sheet: Sheet1
Compounds	Proteins (targets)
C1	T244
C1	T20
C1	T200
C2	T90
C2	T251
C2	T193
C2	T111
C2	T247
C7	T297
C9	T155
C9	T139
C9	T137
C9	T142
C10	T219
C10	T99
C10	T127
C10	T168
C10	T22
C10	T227
C10	T177
C10	T108
C10	T42
C10	T90
C10	T255
C10	T365
C10	T235
C10	T205
C10	T48
C10	T51
C10	T92
C10	T233
C10	T199
C10	T195
C10	T254
C10	T16
C10	T155
C10	T142
C10	T252
C10	T366
C10	T72
C10	T323
C10	T24
C10	T111
C10	T34
C10	T347
C10	T143
C10	T238
C10	T57
C10	T226
C10	T179
C10	T266
C10	T285
C10	T175
C11	T61
C11	T80
C11	T311
C11	T43
C11	T155
C11	T191
C11	T220
C11	T97
C11	T125
C11	T347
C11	T175
C11	T122
C13	T82
C13	T195
C13	T26
C13	T62
C13	T170
C13	T257
C13	T61
C13	T39
C13	T167
C13	T311
C13	T97
C15	T130
C15	T22
C15	T293
C15	T134
C15	T76
C15	T21
C15	T262
C15	T93
C15	T295
C15	T109
C15	T72
C15	T75
C15	T46
C15	T31
C15	T108
C15	T219
C15	T269
C15	T184
C15	T206
C15	T48
C15	T259
C15	T95
C15	T40
C15	T123
C15	T106
C15	T29
C15	T165
C15	T301
C16	T130
C16	T48
C16	T39
C16	T21
C16	T269
C16	T61
C16	T295
C16	T301
C16	T108
C16	T184
C16	T90
C16	T67
C16	T159
C16	T125
C16	T311
C16	T97
C16	T40
C16	T27
C16	T31
C16	T296
C16	T22
C16	T307
C16	T190
C16	T262
C16	T121
C16	T102
C16	T51
C16	T93
C16	T175
C16	T46
C16	T55
C16	T62
C16	T371
C16	T29
C16	T374
C16	T178
C16	T123
C16	T220
C16	T214
C16	T299
C16	T100
C16	T310
C21	T254
C27	T31
C27	T48
C27	T40
C27	T281
C27	T235
C27	T116
C27	T184
C27	T123
C27	T130
C27	T284
C27	T269
C28	T130
C28	T22
C28	T293
C28	T134
C28	T76
C28	T21
C28	T262
C28	T93
C28	T295
C28	T109
C28	T72
C28	T75
C28	T46
C28	T31
C28	T108
C28	T219
C28	T269
C28	T184
C28	T206
C28	T48
C28	T259
C28	T95
C28	T40
C28	T123
C28	T106
C28	T29
C28	T165
C28	T301
C30	T254
C32	T39
C32	T122
C32	T43
C35	T29
C35	T116
C35	T110
C35	T144
C35	T19
C35	T245
C35	T296
C35	T65
C35	T147
C35	T121
C35	T253
C35	T323
C35	T99
C35	T48
C35	T31
C35	T78
C35	T303
C35	T219
C35	T159
C35	T181
C35	T227
C36	T251
C37	T215
C39	T362
C40	T365
C43	T297
C45	T61
C45	T80
C45	T311
C45	T43
C45	T155
C45	T191
C45	T220
C45	T97
C45	T125
C45	T175
C45	T347
C45	T122
C46	T61
C46	T311
C46	T155
C46	T43
C46	T175
C46	T347
C46	T261
C46	T39
C46	T84
C46	T220
C46	T58
C47	T31
C47	T51
C47	T323
C47	T48
C47	T108
C47	T93
C47	T121
C47	T40
C47	T281
C47	T235
C47	T22
C47	T204
C47	T116
C47	T21
C47	T184
C47	T24
C47	T111
C47	T123
C47	T130
C47	T284
C47	T90
C47	T106
C47	T74
C47	T293
C47	T292
C47	T269
C47	T215
C47	T227
C47	T205
C47	T75
C47	T245
C48	T82
C48	T195
C48	T26
C48	T62
C48	T170
C48	T257
C48	T61
C48	T39
C48	T167
C48	T311
C48	T97
C50	T217
C50	T146
C50	T214
C50	T202
C50	T111
C50	T127
C50	T207
C50	T106
C50	T102
C50	T323
C50	T234
C50	T128
C50	T198
C50	T227
C50	T247
C50	T277
C50	T193
C50	T32
C50	T233
C50	T157
C50	T96
C50	T251
C50	T259
C50	T89
C50	T79
C50	T57
C50	T41
C50	T16
C50	T52
C50	T176
C50	T73
C50	T194
C50	T148
C50	T19
C50	T45
C50	T65
C50	T199
C50	T253
C50	T274
C50	T78
C50	T145
C50	T187
C50	T181
C51	T232
C51	T274
C51	T181
C52	T274
C53	T90
C54	T274
C54	T181
C55	T214
C55	T111
C55	T207
C55	T106
C55	T102
C55	T323
C55	T247
C55	T194
C55	T148
C55	T45
C55	T199
C55	T253
C55	T187
C55	T181
C56	T90
C56	T181
C57	T207
C57	T323
C57	T32
C57	T157
C57	T73
C57	T194
C57	T181
C58	T194
C58	T181
C59	T194
C59	T181
C60	T217
C60	T214
C60	T111
C60	T207
C60	T106
C60	T102
C60	T323
C60	T198
C60	T247
C60	T79
C60	T194
C60	T148
C60	T45
C60	T199
C60	T253
C60	T187
C60	T181
C61	T232
C61	T90
C61	T181
C62	T106
C62	T247
C62	T194
C62	T148
C62	T45
C62	T199
C62	T253
C62	T187
C62	T181
C63	T217
C64	T181
C65	T90
C65	T181
C66	T194
C66	T148
C66	T90
C66	T45
C66	T199
C66	T253
C66	T187
C66	T181
C67	T217
C67	T146
C67	T315
C67	T214
C67	T202
C67	T111
C67	T127
C67	T207
C67	T106
C67	T102
C67	T323
C67	T234
C67	T198
C67	T227
C67	T247
C67	T277
C67	T193
C67	T32
C67	T233
C67	T157
C67	T96
C67	T251
C67	T259
C67	T89
C67	T79
C67	T57
C67	T41
C67	T16
C67	T52
C67	T176
C67	T73
C67	T194
C67	T148
C67	T37
C67	T19
C67	T45
C67	T65
C67	T199
C67	T253
C67	T78
C67	T145
C67	T187
C67	T181
C68	T194
C68	T181
C69	T90
C69	T181
C70	T217
C70	T146
C70	T315
C70	T214
C70	T202
C70	T111
C70	T127
C70	T207
C70	T106
C70	T102
C70	T323
C70	T234
C70	T128
C70	T198
C70	T227
C70	T247
C70	T277
C70	T193
C70	T32
C70	T233
C70	T157
C70	T96
C70	T251
C70	T259
C70	T89
C70	T79
C70	T57
C70	T41
C70	T16
C70	T52
C70	T176
C70	T73
C70	T194
C70	T148
C70	T19
C70	T45
C70	T65
C70	T199
C70	T253
C70	T78
C70	T145
C70	T187
C70	T181
C71	T43
C71	T153
C71	T143
C71	T37
C71	T181
C72	T43
C72	T143
C72	T37
C72	T181
C73	T43
C73	T139
C73	T265
C73	T142
C73	T226
C73	T220
C73	T64
C73	T118
C73	T153
C73	T167
C73	T238
C73	T97
C73	T42
C73	T143
C73	T115
C73	T37
C73	T133
C73	T181
C74	T143
C74	T37
C74	T181
